# Supplementary material for: Clinically Silent Small Vessel Disease of the Brain in Patients with Obstructive Sleep Apnea Hypopnea Syndrome
Source: Diagnostics (Basel). 2021 Sep 13;11(9):1673. doi: 10.3390/diagnostics11091673 (PMC8469951; doi:10.3390/diagnostics11091673)
Supplement: Supplementary file 1 [file diagnostics-11-01673-s001.zip]

Archive with 1 entries (1 files):
- diagnostics-1315731-supplementary.pdf
